# Supplementary material for: Refining estimation techniques for the Two-Sided Power Distribution: A data-sensitive perspective
Source: PLoS One. 2026 Jan 23;21(1):e0340387. doi: 10.1371/journal.pone.0340387 (PMC12829937; doi:10.1371/journal.pone.0340387)
Supplement: S1 Text — (TXT) [file pone.0340387.s001.txt]

import numpy as np
import matplotlib.pyplot as plt
from scipy.optimize import minimize

# ------------------------
# TSPD örnek üretme (inverse CDF)
# ------------------------
def sample_tspd(n, alpha, theta):
    u = np.random.rand(n)
    return np.where(
        u <= theta,
        theta * (u / theta) ** (1 / alpha),
        1 - (1 - theta) * ((1 - u) / (1 - theta)) ** (1 / alpha)
    )

# ------------------------
# TSPD PDF 
# ------------------------
def tspd_pdf(x, theta, alpha):
    x = np.asarray(x)
    pdf = np.zeros_like(x, dtype=float)
    left = x <= theta
    right = ~left
    
    pdf[left]  = (alpha )      * (x[left]  / theta)      ** (alpha - 1)
    pdf[right] = (alpha ) * ((1 - x[right]) / (1 - theta)) ** (alpha - 1)
    return pdf

# ------------------------
# Negatif log-likelihood
# ------------------------
def negative_log_likelihood(params, data):
    theta, alpha = params
    if not (0 < theta < 1 and alpha > 0):
        return np.inf
    pdf_vals = tspd_pdf(data, theta, alpha)
    # sayısal sağlamlık için küçük bir alt sınır
    if np.any(pdf_vals <= 0) or not np.all(np.isfinite(pdf_vals)):
        return np.inf
    return -np.sum(np.log(pdf_vals))

# ------------------------
# Geleneksel (eski) MLE
# ------------------------
def mle_old(data):
    n = len(data)
    data_sorted = np.sort(data)
    M_vals = []
    for r in range(n):
        num = np.prod(data_sorted[:r] / data_sorted[r]) if r > 0 else 1.0
        den = np.prod((1 - data_sorted[r+1:]) / (1 - data_sorted[r])) if r < n - 1 else 1.0
        M_vals.append(num * den)
    r_hat = int(np.argmax(M_vals))
    theta_hat = data_sorted[r_hat]
    alpha_hat = -n / np.log(M_vals[r_hat])
    return theta_hat, alpha_hat

# ------------------------
# Hibrit MLE (eski + optimizasyon)
# ------------------------
def mle_hybrid(data):
    theta0, alpha0 = mle_old(data)
    initial_guess = [theta0, alpha0]
    bounds = [(1e-4, 0.9999), (1e-2, 50.0)]
    result = minimize(negative_log_likelihood, initial_guess, args=(data,), bounds=bounds)
    if result.success:
        theta_hat, alpha_hat = result.x
        if 0 < theta_hat < 1 and alpha_hat > 0:
            return theta_hat, alpha_hat
    return theta0, alpha0

# ------------------------
# Ortalama formülleri
# ------------------------
def classic_mean_formula(theta, alpha):
    # klasik TSPD beklenen değeri
    return ((alpha - 1) * theta + 1) / (alpha + 1)

def proposed_mean(data, theta, alpha):
  
    w = np.mean(data <= theta)              #  w = P(X <= theta)
    mu1 = alpha*theta / (alpha+1)     
    mu2 = (alpha*theta + 1) / (alpha+1)
    return w * mu1 + (1 - w) * mu2


# ------------------------
# Simülasyon parametreleri
# ------------------------
true_theta = 0.7
true_alpha = 1.5
sample_sizes = np.arange(10, 210, 10)
reps = 100

classic_mse, proposed_mse = [], []
classic_bias, proposed_bias = [], []

# ------------------------
# Simülasyon
# ------------------------
for n in sample_sizes:
    c_diffs, p_diffs = [], []
    for _ in range(reps):
        X = sample_tspd(n, true_alpha, true_theta)
        empirical = np.mean(X)

        theta_hat, alpha_hat = mle_hybrid(X)
        classic  = classic_mean_formula(theta_hat, alpha_hat)
        proposed = proposed_mean(X, theta_hat, alpha_hat)

        c_diffs.append(classic - empirical)
        p_diffs.append(proposed - empirical)

    classic_mse.append(np.mean(np.square(c_diffs)))
    proposed_mse.append(np.mean(np.square(p_diffs)))
    classic_bias.append(np.mean(np.abs(c_diffs)))
    proposed_bias.append(np.mean(np.abs(p_diffs)))

# ------------------------
# Grafikler
# ------------------------
fig, axs = plt.subplots(2, 2, figsize=(12, 6))
fig.tight_layout(pad=4.0)

axs[0, 0].plot(sample_sizes, classic_mse, 'o--', label='Classic MSE')
axs[0, 0].set_title('MSE: Empirical vs Classic')
axs[0, 0].set_xlabel('Sample Size (n)')
axs[0, 0].set_ylabel('MSE')
axs[0, 0].legend()

axs[0, 1].plot(sample_sizes, proposed_mse, 's--', label='Proposed MSE')
axs[0, 1].set_title('MSE: Empirical vs Proposed')
axs[0, 1].set_xlabel('Sample Size (n)')
axs[0, 1].set_ylabel('MSE')
axs[0, 1].legend()

axs[1, 0].plot(sample_sizes, classic_bias, '-o', label='|Bias| Classic')
axs[1, 0].set_title('Absolute Bias (Classic)')
axs[1, 0].set_xlabel('Sample Size (n)')
axs[1, 0].set_ylabel('|Bias|')
axs[1, 0].legend()

axs[1, 1].plot(sample_sizes, proposed_bias, '-s', label='|Bias| Proposed')
axs[1, 1].set_title('Absolute Bias (Proposed)')
axs[1, 1].set_xlabel('Sample Size (n)')
axs[1, 1].set_ylabel('|Bias|')
axs[1, 1].legend()

plt.show()
