# Supplementary material for: Refining estimation techniques for the Two-Sided Power Distribution: A data-sensitive perspective
Source: PLoS One. 2026 Jan 23;21(1):e0340387. doi: 10.1371/journal.pone.0340387 (PMC12829937; doi:10.1371/journal.pone.0340387)
Supplement: S2 Text — (TXT) [file pone.0340387.s002.txt]

import numpy as np
from scipy.special import gamma, betainc
import matplotlib.pyplot as plt

# Sonuçları saklamak için diziler
KK_O, Kd_O, Kh_O, Hata1, Hata2 = [], [], [], [], []

sample_sizes = np.arange(10, 105, 5)

for t1 in sample_sizes:
    KK = []
    Khesap = []
    Kdeney = []

    for _ in range(100):  # tt=1:100

        n1 = n2 = t1
        a1 = np.sort(np.random.rand(n1))
        a2 = np.sort(np.random.rand(n2))

        # Teta ve Alpha Tahmini (a1)
        V1 = np.zeros((n1, n1))
        for i in range(n1):
            for j in range(n1):
                if i <= j:
                    V1[j, i] = a1[i] / a1[j]
                else:
                    V1[j, i] = (1 - a1[i]) / (1 - a1[j])
        M1 = np.prod(V1, axis=1)
        r1 = np.argmax(M1)
        Teta1 = a1[r1]
        alpha1 = -n1 / np.log(M1[r1])

        # Teta ve Alpha Tahmini (a2)
        V2 = np.zeros((n2, n2))
        for i in range(n2):
            for j in range(n2):
                if i <= j:
                    V2[j, i] = a2[i] / a2[j]
                else:
                    V2[j, i] = (1 - a2[i]) / (1 - a2[j])
        M2 = np.prod(V2, axis=1)
        r2 = np.argmax(M2)
        Teta2 = a2[r2]
        alpha2 = -n2 / np.log(M2[r2])

        z1 = max(Teta1, Teta2)
        z2 = min(Teta1, Teta2)
        if Teta1 < Teta2:
            al1, al2 = alpha2, alpha1
        else:
            al1, al2 = alpha1, alpha2

        B = (gamma(al1) * gamma(al2 + 1)) / gamma(al1 + al2 + 1)
        A = B * (betainc(al1, al2 + 1, z1) - betainc(al1, al2 + 1, z2))

        term1 = 1 - (z2 ** al1) / (z1 ** (al1 - 1))
        term2 = (al1 / (al1 + al2)) * ((z2 ** (al1 + 1)) / (z1 ** (al1 - 1)) - ((1 - z1) ** (al2 + 1)) / ((1 - z2) ** (al2 - 1)))
        term3 = -al1 * (z1 ** (1 - al1)) * ((1 - z2) ** (1 - al2)) * A

        Khesap_val = term1 + term2 + term3
        Khesap.append(Khesap_val)

        # Deneysel kappa
        count = sum(np.sum(a1 <= a2[j]) for j in range(n2))
        Kdeney_val = count / (n1 * n2)
        Kdeney.append(Kdeney_val)

        # Proposed K (KK)
        a = z1
        b = z2
        KK_val = (
            a * b * z2 / z1 * (z2 / z1) ** al1 * (al1 / (al1 + al2)) +
            (1 - a) * (1 - b) * (1 - z1) / (1 - z2) * ((1 - z1) / (1 - z2)) ** al2 * (al1 / (al1 + al2)) +
            (1 - b) * a * (z1 - z2) / ((1 - z2) * z1) * A * al1 / ((1 - z2) ** al2 * z1 ** al1) +
            (z1 - z2) * a * b / z1 +
            (1 - a) * b +
            (1 - a) * (1 - b) * (z1 - z2) / (1 - z2)
        )
        KK.append(KK_val)

    # Ortalama ve hata değerleri
    KK_O.append(np.mean(KK))
    Kd_O.append(np.mean(Kdeney))
    Kh_O.append(np.mean(Khesap))
    Hata1.append(np.mean((np.array(Kdeney) - np.array(Khesap))**2))
    Hata2.append(np.mean((np.array(Kdeney) - np.array(KK))**2))

# --- Grafikleme ---
plt.figure(figsize=(10, 4))

# Sol Grafik: K Değerleri
plt.subplot(1, 2, 1)
plt.plot(sample_sizes, KK_O, '-o', label='κ* (Proposed)', color='orange')
plt.plot(sample_sizes, Kd_O, '-s', label='κ_emp (Empirical)', color='red')
plt.plot(sample_sizes, Kh_O, '-^', label='κ (Literature)', color='brown')
plt.title('Comparison of κ Values')
plt.xlabel('Sample Size (n)')
plt.ylabel('κ Value')
plt.legend()

# Sağ Grafik: Hatalar
plt.subplot(1, 2, 2)
plt.plot(sample_sizes, np.abs(np.array(KK_O) - np.array(Kd_O)), '-o', label='|κ* - κ_emp|', color='orange')
plt.plot(sample_sizes, np.abs(np.array(Kh_O) - np.array(Kd_O)), '-s', label='|κ - κ_emp|', color='red')
plt.title('Absolute Errors of κ Estimates')
plt.xlabel('Sample Size (n)')
plt.ylabel('Absolute Error')
plt.legend()

plt.tight_layout()
plt.show()
