# Supplementary material for: Refining estimation techniques for the Two-Sided Power Distribution: A data-sensitive perspective
Source: PLoS One. 2026 Jan 23;21(1):e0340387. doi: 10.1371/journal.pone.0340387 (PMC12829937; doi:10.1371/journal.pone.0340387)
Supplement: S1 File — (XLSX) [file pone.0340387.s003.xlsx]

## Sheet: Sheet1
Failure Time
0.43
0.47
0.58
0.59
0.61
0.73
0.84
0.88
1.06
1.13
1.15
1.23
1.25
1.35
1.46
1.49
1.61
1.67
1.72
1.83
